# Supplementary material for: Lower Plasma IL-32 Levels Linked to Better Survival in Sepsis
Source: Biomedicines. 2025 Mar 19;13(3):750. doi: 10.3390/biomedicines13030750 (PMC11940173; doi:10.3390/biomedicines13030750)
Supplement: Supplementary file 1 [file biomedicines-13-00750-s001.zip]

Archive with 1 entries (1 files):
- biomedicines-3502093-supplementary.pdf
